# Supplementary material for: Nanobased Natural Polymers as a Carrier System for Glyphosate: An Interesting Approach Aimed at Sustainable Agriculture
Source: J Agric Food Chem. 2025 Jan 2;73(2):1097–111. doi: 10.1021/acs.jafc.4c08328 (PMC11741110; doi:10.1021/acs.jafc.4c08328)
Supplement: Supplementary file 2 — jf4c08328_si_002.xlsx [file jf4c08328_si_002.xlsx]

## Sheet: Figure 1
Formulation	Size (nm)	Error	Surface charge (mV)	Error	PDI	Error	Days after preparation	EE (%)	Error
CTF	64	1	22	0.4	0.27	0.001	0	78	3.2
ZLF2	221.267	0.61192	-38.0333	0.39299	0.149	0.00346	0	62	13.8
ZPF1	113.267	0.41767	38.9667	2.22286	0.17767	0.00689	0	47	4.89
ZPF2	114.167	0.3383	37.2667	1.47121	0.173	0.00551	0	53	1.6
ZPF3	106.467	0.56667	34.9	0.7	0.191	0.01365	0	59	3.8
CTF	85	1.1	18.7	0.96	0.266	0.024	60	63	0.18
ZLF2	221.8	1.42244	-40.3333	0.2848	0.117	0.01266	60	11.1	0.5
ZPF1	135.067	1.33832	36.5333	0.73106	0.154	0.00961	60	53	1.86
ZPF2	137.5	1.73877	34.1	0.83267	0.17967	0.00857	60	50.21	0.14
ZPF3	151.267	1.49926	32.4667	0.41767	0.215	0.01193	60	67	4.03

## Sheet: Figure 2
Formulation	Fresh weight (g)	Weed control (%)
Control - water	6	0
Control - water	4.1	0
Control - water	7.3	0
Control - water	10.4	0
Control - water	8.8	0
Control - water	7.6	0
RoundUP-720 g	1	75
RoundUP-720 g	0.9	70
RoundUP-720 g	7.6	20
RoundUP-720 g	8.3	0
RoundUP-720 g	1.2	30
RoundUP-720 g	4.6	45
ZPF1 - 720 g	0.2	95
ZPF1 - 720 g	0.2	95
ZPF1 - 720 g	0.5	90
ZPF1 - 720 g	0.4	90
ZPF1 - 720 g	0.8	80
ZPF1 - 720 g	0.4	90
ZPF1 - 360 g	2.7	70
ZPF1 - 360 g	1.4	80
ZPF1 - 360 g	0.5	90
ZPF1 - 360 g	0.9	90
ZPF1 - 360 g	0.8	90
ZPF1 - 360 g	0.4	95
ZPF2 - 720 g	0.6	85
ZPF2 - 720 g	0.5	90
ZPF2 - 720 g	2	60
ZPF2 - 720 g	4.9	35
ZPF2 - 720 g	1	70
ZPF2 - 720 g	1.7	70
ZPF2 - 360 g	4.4	35
ZPF2 - 360 g	2.3	45
ZPF2 - 360 g	3.5	15
ZPF2 - 360 g	3.7	10
ZPF2 - 360 g	1.7	30
ZPF2 - 360 g	6.7	5
ZPF3 - 720 g	0.3	100
ZPF3 - 720 g	0.3	95
ZPF3 - 720 g	0.2	95
ZPF3 - 720 g	0.1	100
ZPF3 - 720 g	0.4	100
ZPF3 - 720 g	0.4	90
ZPF3 - 360 g	3.1	30
ZPF3 - 360 g	5.2	20
ZPF3 - 360 g	2.6	20
ZPF3 - 360 g	4.9	10
ZPF3 - 360 g	0.9	45
ZPF3 - 360 g	5.7	10
ZLF2 - 720 g	3.2	40
ZLF2 - 720 g	1.5	45
ZLF2 - 720 g	6.4	10
ZLF2 - 720 g	6.8	10
ZLF2 - 720 g	3	20
ZLF2 - 720 g	2.5	25
ZLF2 - 360 g	5.2	0
ZLF2 - 360 g	6.1	5
ZLF2 - 360 g	8.3	0
ZLF2 - 360 g	7.8	0
ZLF2 - 360 g	5.8	5
ZLF2 - 360 g	4.8	15

## Sheet: FIgure 3
Formulation	Weed control (%)	Fresh weight (g)
Control - water	0	8.991
Control - water	0	3.319
Control - water	0	6.88
Control - water	0	2.177
Control - water	0	2.216
Control - water	0	8.236
ZPF3-360g	0	8.307
ZPF3-360g	0	6.11
ZPF3-360g	0	5.214
ZPF3-360g	0	7.415
ZPF3-360g	5	4.353
ZPF3-360g	10	5.044
ZPF3-720g	10	3.014
ZPF3-720g	5	3.179
ZPF3-720g	10	2.3755
ZPF3-720g	10	4.829
ZPF3-720g	15	1.832
ZPF3-720g	15	5.928
RoundUP-720g	40	2.079
RoundUP-720g	25	2.468
RoundUP-720g	20	3.709
RoundUP-720g	25	2.5
RoundUP-720g	30	4.1266
RoundUP-720g	20	2.03

## Sheet: Figure 4
Formulation	Weed control (%)	Fresh weight (g)
Control - water	0	0.771
Control - water	0	0.585
Control - water	0	0.808
Control - water	0	1.616
Control - water	0	1.081
Control - water	0	0.702
ZPF3-360g	30	0.154
ZPF3-360g	50	0.563
ZPF3-360g	35	0.299
ZPF3-360g	55	0.262
ZPF3-360g	25	1.14
ZPF3-360g	35	1.048
ZPF3-720g	30	0.76
ZPF3-720g	60	0.172
ZPF3-720g	100	0.073
ZPF3-720g	65	0.267
ZPF3-720g	20	1.188
ZPF3-720g	35	0.451
RoundUP-720g	100	0.113
RoundUP-720g	100	0.381
RoundUP-720g	100	0.136
RoundUP-720g	100	0.131
RoundUP-720g	75	0.512
RoundUP-720g	60	1.031

## Sheet: Table 3-figure 5
Formulation	Soybean fresh weight (g)	Cotton fresh weight (g)
Control - water	10.1	10.6
Control - water	10.8	6.5
Control - water	11.8	7.5
Control - water	10.4	5.6
Control - water	9.8	4.9
Control - water	12.2	6.7
RoundUP-720g	12.5	5.7
RoundUP-720g	8.5	4.1
RoundUP-720g	11.4	9.6
RoundUP-720g	9.1	8.2
RoundUP-720g	7.9	6.7
RoundUP-720g	10	8.7
ZPF3-720g	12.5	7.7
ZPF3-720g	10.8	9.2
ZPF3-720g	10.2	7.4
ZPF3-720g	12.5	9.3
ZPF3-720g	11.8	7.3
ZPF3-720g	10.1	7.6

## Sheet: Figure 6
Formulation	Days of incubation	CO2 mieralized (% of total applied)
Control - water	0	23.52
Control - water	0	22.57
Control - water	0	23.98
Control - water	7	28.43
Control - water	7	29.36
Control - water	7	27.83
Control - water	14	26.32
Control - water	14	25.44
Control - water	14	26.4
Control - water	21	28.73
Control - water	21	28.48
Control - water	21	24.7
Control - water	28	30.9231
Control - water	28	31.1769
Control - water	28	29.2191
RoundUP-720g	0	23.58
RoundUP-720g	0	22.61
RoundUP-720g	0	24.45
RoundUP-720g	7	27.8
RoundUP-720g	7	28.57
RoundUP-720g	7	25.98
RoundUP-720g	14	27.46
RoundUP-720g	14	27.25
RoundUP-720g	14	24.18
RoundUP-720g	21	27.83
RoundUP-720g	21	26.66
RoundUP-720g	21	26.66
RoundUP-720g	28	31.05
RoundUP-720g	28	31.46
RoundUP-720g	28	29.83
ZPF3-720g	0	24.31
ZPF3-720g	0	23.73
ZPF3-720g	0	24
ZPF3-720g	7	27.91
ZPF3-720g	7	26.24
ZPF3-720g	7	27.38
ZPF3-720g	14	27.31
ZPF3-720g	14	25.01
ZPF3-720g	14	30.03
ZPF3-720g	21	27.73
ZPF3-720g	21	28.65
ZPF3-720g	21	27.92
ZPF3-720g	28	31.019
ZPF3-720g	28	33.11
ZPF3-720g	28	28.72

## Sheet: Figure 7
Days of incubation	Formulation	Enzyme activity for arylsulfatase (umol MUB/g soil/day)	Enzyme activity for betaglucosidase (umol MUB/g soil/day)
0	Control - water	0.39151	0.27135
0	Control - water	0.41241	0.25802
0	Control - water	0.34829	0.22831
0	RoundUP-720g	0.35638	0.22378
0	RoundUP-720g	0.34806	0.21237
0	RoundUP-720g	0.34813	0.2179
0	ZPF3-720g	0.35003	0.12872
0	ZPF3-720g	0.34022	0.26149
0	ZPF3-720g	0.38345	0.22952
7	Control - water	0.35488	0.25148
7	Control - water	0.32987	0.30823
7	Control - water	0.29631	0.23104
7	RoundUP-720g	0.29274	0.21384
7	RoundUP-720g	0.32389	0.23453
7	RoundUP-720g	0.30678	0.25342
7	ZPF3-720g	0.31466	0.2271
7	ZPF3-720g	0.29855	0.2438
7	ZPF3-720g	0.31222	0.27115
14	Control - water	0.43361	0.32936
14	Control - water	0.43824	0.30676
14	Control - water	0.48916	0.43094
14	RoundUP-720g	0.36643	0.33209
14	RoundUP-720g	0.4396	0.33764
14	RoundUP-720g	0.4221	0.35122
14	ZPF3-720g	0.36623	0.39813
14	ZPF3-720g	0.453	0.35898
14	ZPF3-720g	0.36067	0.38373
21	Control - water	0.37417	0.34574
21	Control - water	0.30034	0.41703
21	Control - water	0.35075	0.32103
21	RoundUP-720g	0.33447	0.34451
21	RoundUP-720g	0.31652	0.3358
21	RoundUP-720g	0.30043	0.39212
21	ZPF3-720g	0.36632	0.40505
21	ZPF3-720g	0.34318	0.48147
21	ZPF3-720g	0.37692	0.35782
28	Control - water	0.40698	0.29339
28	Control - water	0.44327	0.25411
28	Control - water	0.60221	0.28443
28	RoundUP-720g	0.38633	0.2823
28	RoundUP-720g	0.29948	0.25092
28	RoundUP-720g	0.41764	0.29067
28	ZPF3-720g	0.46595	0.28541
28	ZPF3-720g	0.40825	0.33074
28	ZPF3-720g	0.5472	0.41957

## Sheet: Figure S2
	Size (nm)
Intensity	CHS 0.1 + TPP 0.1( without gly)	TPP 0.1%	TPP 0.08%	TPP 0.05%	TPP 0.01%
0.4	0	0	0	0	0
0.463	0	0	0	0	0
0.536	0	0	0	0	0
0.621	0	0	0	0	0
0.719	0	0	0	0	0
0.833	0	0	0	0	0
0.965	0	0	0	0	0
1.12	0	0	0	0	0
1.29	0	0	0	0	0
1.5	0	0	0	0	0
1.74	0	0	0	0	0
2.01	0	0	0	0	0
2.33	0	0	0	0	0
2.7	0	0	0	0	1.34
3.12	0	0	0	0	2.82
3.62	0	0	0	0	2.65
4.19	0	0	0	0	1.11
4.85	0	0	0	0	0
5.61	0	0	0	0.05467	0
6.5	0	0	0	0.15967	0
7.53	0	0	0	0.22833	0
8.72	0	0	0.00387	0.22067	0
10.1	0	0	0.048	0.15433	0.22
11.7	0	0	0.14467	0.073	1.99
13.5	0	0	0.24767	0.0167	4.1
15.7	0	0	0.30167	0.14057	4.98
18.2	0	0	0.288	0.49567	4.08
21	0	0	0.23767	0.953	2.09
24.4	0	0	0.223	1.32333	0.422
28.2	0	0.0197	0.3591	1.49033	0
32.7	0	0.364	0.991	1.50333	0
37.8	0	1.46667	2.16	1.52767	0
43.8	0	3.29	3.74667	1.78667	0
50.7	0	5.53	5.53	2.45133	0
58.8	0	7.80667	7.28	3.59	0
68.1	0	9.74667	8.77	5.12667	0
78.8	0	11.1333	9.82333	6.86	0.56
91.3	0.04067	11.6667	10.27	8.49667	1.65
106	0.21467	11.4333	10.14	9.73667	2.91
122	0.4	10.4467	9.41333	10.3133	3.96
142	0.47	8.92	8.16667	10.1033	4.51
164	0.38667	7.02333	6.57333	9.11333	4.47
190	0.424	5.03	4.84	7.51667	4.02
220	1.143	3.18	3.17333	5.57667	3.49
255	2.15	1.68	1.78	3.65333	3.31
295	2.85667	0.654	0.80233	2.082	3.77
342	3.0171	0.13033	0.295	1.03333	4.9
396	2.97733	0	0.173	0.43033	6.4
459	3.11667	0	0.16333	0.1	7.66
531	3.691	0	0.18467	0	8.02
615	4.75	0	0.221	0	7.06
712	6.15667	0	0.26033	0	4.88
825	7.60667	0	0.292	0	2.26
955	8.78667	0	0.31	0	0.374
1110	9.35667	0	0.311	0	0
1280	9.17667	0	0.29467	0	0
1480	8.24	0	0.263	0	0
1720	6.69667	0	0.22	0	0
1990	4.84667	0	0.171	0	0
2300	3.06	0	0.12133	0.0016	0
2670	1.67433	0.007	0.07633	0.04067	0
3090	0.9335	0.0273	0.04033	0.14707	0
3580	0.889	0.05967	0.0263	0.34267	0
4150	1.36533	0.09767	0.14632	0.599	0
4800	2.27	0.13233	0.40033	0.97067	0
5560	3.31333	0.15433	0.70133	1.56	0
6440	0	0	0	0	0
7460	0	0	0	0	0
8630	0	0	0	0	0

## Sheet: Figure S3
	Size (nm)
Intensity	CHS 0.1%	CHS 0.3%	CHS 0.5%
0.4	0	0	0
0.463	0	0	0
0.536	0	0	0
0.621	0	0.06333	0
0.719	0	0.7	0
0.833	0	0.79333	0
0.965	0	0.24967	0
1.12	0	0	0
1.29	0	0	0
1.5	0	0	0
1.74	0	0	0
2.01	0	0.55	0
2.33	0	1.16333	0
2.7	0	1.04333	0
3.12	0	0.39	0
3.62	0	0	0
4.19	0	1.22	0
4.85	0	1.963	0
5.61	0	1.31667	0
6.5	0	0.55333	0
7.53	0	0.35333	0
8.72	0	0.112	0
10.1	0	0	0
11.7	0	0	0
13.5	0	0	0
15.7	0	0	0
18.2	0	0	0
21	0	0	0
24.4	0	0	0
28.2	0.05833	0	0
32.7	0.19133	0	0
37.8	0.28733	0	0
43.8	0.27133	0	0
50.7	0.15667	0	0
58.8	0.13943	0	0
68.1	0.48777	0	0
78.8	1.48367	0	0
91.3	3.10333	0	0
106	5.15	0	0
122	7.29667	0	0
142	9.24667	0	0
164	10.69	0	0
190	11.41	0	0
220	11.38	0	0
255	10.5467	0.10533	0
295	9.08333	6.49333	0
342	7.23	13.91	0
396	5.22667	12.63	0
459	3.35333	6.55333	0.049
531	1.85333	9.35	0.44
615	0.861	11.0667	1.80633
712	0.36453	10.1	4.38
825	0.15567	7.12	7.62333
955	0.04233	3.80667	10.6733
1110	0	1.83333	12.6333
1280	0	1.05667	12.9667
1480	0	0.43333	11.5333
1720	0	0.08167	8.9
1990	0	0	5.79
2300	0	0	3.159
2670	0	0	1.58333
3090	0	0	0.92333
3580	0	0.04367	1.22667
4150	0	0.54667	2.42667
4800	0	1.55667	5.07
5560	0	2.80333	8.82667
6440	0	0	0
7460	0	0	0
8630	0	0	0

## Sheet: Figure S4
	Size (nm)
Intensity	ZPF0	ZPF1	ZPF2	ZPF3
0.4	0	0	0	0
0.463	0	0	0	0
0.536	0	0	0	0
0.621	0	0	0	0
0.719	0	0	0	0
0.833	0	0	0	0
0.965	0	0	0	0
1.12	0	0	0	0
1.29	0	0	0	0
1.5	0	0	0	0
1.74	0	0	0	0
2.01	0	0	0	0
2.33	0	0	0	0
2.7	0	0	0	0
3.12	0	0	0	0
3.62	0	0	0	0
4.19	0	0	0	0
4.85	0	0	0	0
5.61	0	0	0	0
6.5	0	0	0	0
7.53	0	0	0	0
8.72	0	0	0	0
10.1	0	0	0	0
11.7	0	0	0	0
13.5	0	0	0	0
15.7	0	0	0	0
18.2	0	0	0	0
21	0	0	0	0
24.4	0	0	0.0131	0
28.2	0	0	0.082	0
32.7	0	0	0.13433	0
37.8	0	0	0.12933	0
43.8	0	0	0.099	0.09633
50.7	0.04133	0.109	0.16195	0.32567
58.8	0.25747	0.62367	0.92433	0.80867
68.1	0.957	2.28667	2.54333	1.74433
78.8	2.16667	5.01	4.85	3.32667
91.3	3.77333	8.23667	7.46667	5.41
106	5.56333	11.2333	9.93333	7.67667
122	7.32667	13.3667	11.8333	9.75667
142	8.85667	14.2	12.8	11.25
164	9.97333	13.5667	12.6667	11.9533
190	10.5333	11.7	11.5	11.75
220	10.5333	8.96667	9.53333	10.61
255	9.96667	5.93667	7.05333	8.83333
295	8.82	3.20667	4.50333	6.64333
342	7.33333	1.24767	2.31333	4.46333
396	5.64333	0.25167	0.798	2.61333
459	3.94333	0	0.08767	1.32567
531	2.43333	0	0	0.622
615	1.25	0	0	0.22043
712	0.47933	0	0	0.04733
825	0.11527	0	0	0
955	0.02423	0	0	0
1110	0	0	0	0
1280	0	0	0	0
1480	0	0	0	0
1720	0	0	0	0
1990	0	0	0	0
2300	0	0	0	0
2670	0	0	0	0.00537
3090	0	0	0.0165	0.02717
3580	0	0	0.05667	0.06533
4150	0	0	0.11433	0.11267
4800	0	0	0.17467	0.15767
5560	0	0	0.22	0.18767
6440	0	0	0	0
7460	0	0	0	0
8630	0	0	0	0

[truncated: 3 more sheets: Figure S5, Figure S6, Figure S7]
